# Supplementary material for: A Multiplexed Urinary Biomarker Panel Has Potential for Alzheimer’s Disease Diagnosis Using Targeted Proteomics and Machine Learning
Source: Int J Mol Sci. 2023 Sep 6;24(18):13758. doi: 10.3390/ijms241813758 (PMC10531486; doi:10.3390/ijms241813758)
Supplement: Supplementary file 1 [file ijms-24-13758-s001.zip]

Archive with 1 entries (1 files):
- ijms-2577840-supplementary.pdf
